# Supplementary material for: A one-step, one-tube real-time RT-PCR based assay with an automated analysis for detection of SARS-CoV-2
Source: Heliyon. 2020 Jul 7;6(7):e04405. doi: 10.1016/j.heliyon.2020.e04405 (PMC7341355; doi:10.1016/j.heliyon.2020.e04405)
Supplement: Supplementary_Tables [file mmc3.xlsx]

## Sheet: Supplementary Table S1
Supplementary Table S1: Primer sequences used for cloning of synthetic DNA fragments and qRT-PCR analysis
Primer ID	Primer sequence	TargetSequence
OAD2205_N1_5'	AATAAGGCGAAGATCAACATGGC	GTGATGCTGCTCTTGCTTTGCTGCTGCTTGACAGATTGAACCAGCTTGAGAGCAAAATGTCTGGTAAAGGCCAACAACAACAAGGCCAAACTGTCACTAAGAAATCTGCTGCTGAGGCTTCTAAGAAGCCTCGGCAAAAACGTACTGCCACTAAAGCATACAATGTAACACAAGCTTTCGGCAGACGTGGTCCAGAACAAACCCAAGGAAATTTTGGG
OAD2206_N1_3'	TTTGTTACCAATGTCCCCAAGAG
OAD2207_N2_5'	CGAACTGGACACACATACAGTG	TGGGGTTTTACAGGTAACCTACAAAGCAACCATGATCTGTATTGTCAAGTCCATGGTAATGCACATGTAGCTAGTTGTGATGCAATCATGACTAGGTGTCTAGCTGTCCACGAGTGCTTTGTTAAGCGTGT
OAD2208_N2_3'	CTGAGGATCTCTGGTTGTGGT
OAD2209_N3_5'	GCTTGAGGTGTAGATGTGTCC	TAATCAGACAAGGAACTGATTACAAACATTGGCCGCAAATTGCACAATTTGCCCCCAGCGCTTCAGCGTTCTTCGGAATGTCGCGCATTGGCATGGAAGTCACACCTTC
OAD2210_N3_3'	CCCACGGGGCAAGATTTGAA
OAD2234_C1_F	CGGTGTTTGCAGATTTGGAC	-
OAD2245_C1_R	TGAGCGGCTGTCTCCACAA	-

## Sheet: Supplementary Table S2
Supplementary Table S2: Primer and TaqMan probe sequences used for qRT-PCR analysis
Primer/Probe ID	Sequence	Fluorescent dye	Quencher
OAD2228_N1_F	GGTAAAGGCCAACAACAACAAG	-	-
OAD2229_N1_Probe	GCTGCTGAGGCTTCTAAGAAGCCTCG	6-FAM	BHQ-1
OAD2230_N1_R	TGTATGCTTTAGTGGCAGTACG	-	-
OAD2231_N2_F	TCAGACAAGGAACTGATTACAAAC	-	-
OAD2232_N2_Probe	AAATTGCACAATTTGCCCCCAGCG	6-FAM	BHQ-1
OAD2233_N2_R	GTGTGACTTCCATGCCAATG	-	-
OAD2234_C1_F	CGGTGTTTGCAGATTTGGAC	-	-
OAD2235_C1_Probe	TTCTGACCTGAAGGCTCTGCGCG	HEX	BHQ-1
OAD2245_C1_R	TGAGCGGCTGTCTCCACAA	-	-

## Sheet: Supplementary Table S3
Supplementary Table S3: Single stranded synthetic DNA fragments used as template for amplification of SARS-CoV-2 positive control
Primer ID	Primer sequence
OAD2217_N1_5'_OE-primer	GTGATGCTGCTCTTGCTTTGCTGCTGCTTGACAGATTGAACCAGCTTGAGAGCAAAATGTCTGGTAAAGGCCAACAACAACAAGGCCAAACTGTCACTAAGAAATCTGCTGCTGAGGC
OAD2218_N1_3'_OE-primer	TCCTTGGGTTTGTTCTGGACCACGTCTGCCGAAAGCTTGTGTTACATTGTATGCTTTAGTGGCAGTACGTTTTTGCCGAGGCTTCTTAGAAGCCTCAGCAGCAGATTTCTTAGTGACA
OAD2219_N2_5'_OE-primer	TAATCAGACAAGGAACTGATTACAAACATTGGCCGCAAATTGCACAATTTGCCCCCAGCGCTTCAGCGTTCTTCGGAATGTCGCGCATTGGCATGGAAGTCACACCTTCG
OAD2220_N3_5'_OE-primer	TGGGGTTTTACAGGTAACCTACAAAGCAACCATGATCTGTATTGTCAAGTCCATGGTAATGCACATGTAGCTAGTTGTGA
OAD2221_N3_3'_OE-primer	AACACGCTTAACAAAGCACTCGTGGACAGCTAGACACCTAGTCATGATTGCATCACAACTAGCTACATGTGCATTACCAT

## Sheet: Supplementary Table S4
Supplementary Table S4: Summary of SARS-CoV-2 commercial assays based on technique of detection
Technique of detection	RNA extraction method	Test probe			Control probe		Simplex/ Multiplex reaction	Sensitivity (Limit of Detection)	Validation with clinical samples	Duration of the detection test	Country of origin	Ref
		SARS-CoV-2 gene/s targeted	No of primer pairs/probes used	SARS-CoV-2 Taqman probe labels	Internal control gene	Internal control probe label
qRT-PCR	Viral RNA mini kit (QIAGEN)	RdRp	1 primer pair; 2 probes	5’- FAM/3’- BBQ	Not included*	-	1-step simplex reaction	E gene: 3.9 RNA copies/reaction; RdRP: 3.6 RNA copies/reaction	297 samples; including different human respiratory viral infections	60 min	Germany	[1]
		E	1 primer pair; 1 probe	5’- FAM/3’- BBQ
		N	1 primer pair; 1 probe	5’- FAM/3’- BBQ
	Viral RNA mini kit (QIAGEN)	Orf1b	1 primer pair; 1 probe	5’-FAM/ZEN; 3’-IBFQ	Not included*	-	1-step simplex reaction	< 10 RNA copies/reaction	2 Patients	75 min	China	[2]
		N	1 primer pair; 1 probe	5’-FAM/ZEN; 3’-IBFQ
	Viral RNA mini kit (Nucleospin)	RdRp	1 primer pair; 1 probe	5’-FAM; 3’-BHQ	Not included*	-	1-step Multiplex reaction	10 RNA copies/reaction	-	80 min	USA (WHO)	[3]
		RdRp	1 primer pair; 1 probe	5’-HEX; 3’-BHQ
		E	1 primer pair, 1 probe	5’-FAM; 3’-BHQ			1-step Simplex reaction
	Total RNA extraction Mini Prep kit	N1	1 primer pair, 1 probe	5’-FAM/3’-BHQ	RNase P	5’-FAM/3’-BHQ; 5’-FAM/3’-ZEN	1-step simplex reaction	3.16 RNA copies/reaction	-	60-80 min	USA (CDC)	[4]
		N2	1 primer pair, 1 probe	5’-FAM/3’-ZEN
	Total nucleic acid extraction (NucliSENS easyMAG, BioMerieux)	nsp2	1 primer pair (probe-free)	-	Not included**	-	1-step simplex reaction	1.8 TCID50/ml	59 specimens from 14 patients	~ 30 min	China	[5]
	Total nucleic acid extraction (NucliSENS easyMAG, BioMerieux)	RdRp/Helicase	1 primer pair, 1 probe	5’- FAM; 3’- 1ABkFQ	Not included**	-	1-step simplex reaction	Genomic RNA: 1.8 TCID50/ml In vitro RNA transcript: 11.2 copies/reaction	273 specimens from 15 patients	~ 30 min	China	[6]
		Spike	1 primer pair, 1 probe	5’-HEX; 3’-IABkFQ
		N	1 primer pair, 1 probe	5’- FAM; 3’- 1ABkFQ
	Trizol based total RNA extraction	N	1 primer pair, 1 probe	5’- FAM; 3’- BHQ-1	RNaseP	5’-HEX/3’-BHQ1	1-step Multiplex reaction	15 RNA copies/reaction	15 samples	60 min	India	This study
RT-LAMP	Viral RNA mini kit (QIAGEN)	Orf1a	2 primer sets	-	Not included*	-	1-step simplex reaction	orf1ab: 20 RNA copies/reaction; S: 200 RNA copies/reaction	130 samples	26.28 ± 4.48 min; (<60 mins including RNA preparation)	China	[7]
		S	2 primer sets
	Viral RNA isolation	Nsp3	1 primer set	-	Not included*	-	1-step Multiplex reaction	100 RNA copies/reaction	-	40 min	Republic of Korea	[8]
		S	1 primer set
		N	1 primer set
	Viral RNA mini kit (QIAGEN)	N gene	1 primer set	-	Not included*	-	1-step simplex reaction	100 RNA copies/reaction	154 samples	30 min	Republic of Korea	[9]
	Total RNA Mini Prep kit	Orf1a	3 primer sets	-	Not included**	-	1-step simplex reaction	Purified RNA: 120 RNA copies/reaction; Cell lysate: 480 RNA copies/reaction	7 samples	40 min	USA, China	[10]
		N	2 primer sets
	Viral RNA extraction kit (Liferiver, China)	N	1 primer set	-	Not included*	-	1-step simplex reaction	118.6 copies/ 25µl reaction	56 samples	30 min	China	[11]
CRISPR-Cas12-RT- LAMP	Total RNA isolation by manual method	E	1 primer set and 1 Cas12 gRNA	-	RNase P	FAM-biotinylated reporter	1-step simplex reaction	10 RNA copies/µl reaction	60 samples	40 min	USA	[12]
		N	1 primer set and 1 Cas12 gRNA
	Viral RNA mini kit (QIAGEN)	S	1 primer pair and 1 gRNA	-	Not included*	-	3-step simplex reaction	10-100 copies/ul reaction	-	60 min	USA (SHERLOCK)	[13, 14]
		Orf1ab	1 primer pair and 1 gRNA
	1	Corman, V.M., et al., Detection of 2019 novel coronavirus (2019-nCoV) by real-time RT-PCR. Euro Surveill, 2020. 25(3).
	2	Chu, D.K.W., et al., Molecular Diagnosis of a Novel Coronavirus (2019-nCoV) Causing an Outbreak of Pneumonia. Clin Chem, 2020. 66(4): p. 549-555.
	3	RTPCR protocol for COVID by WHO.
	4	CDC 2019-Novel Coronavirus (2019-nCoV) IFU.
	5	Yip, C.C., et al., Development of a Novel, Genome Subtraction-Derived, SARS-CoV-2-Specific COVID-19-nsp2 Real-Time RT-PCR Assay and Its Evaluation Using Clinical Specimens. Int J Mol Sci, 2020. 21(7).
	6	Chan, J.F.-W., et al., Improved Molecular Diagnosis of COVID-19 by the Novel, Highly Sensitive and Specific COVID-19-RdRp/Hel Real-Time Reverse Transcription-PCR Assay Validated In Vitro and with Clinical Specimens. Journal of clinical microbiology, 2020. 58(5): p. e00310-20.
	7	Yan, C., et al., Rapid and visual detection of 2019 novel coronavirus (SARS-CoV-2) by a reverse transcription loop-mediated isothermal amplification assay. Clin Microbiol Infect, 2020.
	8	Park, G.S., et al., Development of Reverse Transcription Loop-Mediated Isothermal Amplification Assays Targeting Severe Acute Respiratory Syndrome Coronavirus 2. J Mol Diagn, 2020.
	9	Baek, Y.H., et al., Development of a reverse transcription-loop-mediated isothermal amplification as a rapid early-detection method for novel SARS-CoV-2. Emerging Microbes & Infections, 2020. 9(1): p. 998-1007.
	10	Zhang, Y., et al., Rapid Molecular Detection of SARS-CoV-2 (COVID-19) Virus RNA Using Colorimetric LAMP. medRxiv preprint, 2020.
	11	Lu, R., et al., A Novel Reverse Transcription Loop-Mediated Isothermal Amplification Method for Rapid Detection of SARS-CoV-2. Int J Mol Sci, 2020. 21(8).
	12	Broughton, J.P., et al., CRISPR–Cas12-based detection of SARS-CoV-2. Nature Biotechnology, 2020.
	13	Freije, C.A., et al., Programmable Inhibition and Detection of RNA Viruses Using Cas13. Mol Cell, 2019. 76(5): p. 826-837 e11.
	14	Zhang Feng, A.O.O., Gootenberg Jonathan, A protocol for detection of COVID-19 using CRISPR diagnostics. 2020. Available from: https://www.broadinstitute.org/news/enabling-coronavirus-detection-using-crispr-cas13-open-access-sherlock-research-protocols-and
